# Supplementary material for: Effects of affective priming through music on the use of emotion words
Source: PLoS One. 2019 Apr 16;14(4):e0214482. doi: 10.1371/journal.pone.0214482 (PMC6467386; doi:10.1371/journal.pone.0214482)
Supplement: S4 File — (ZIP) [file pone.0214482.s004.zip]

Archive with 68 entries (65 files):
- S4_File. Audio of music excerpts/
- S4_File. Audio of music excerpts/BeethovenOp49No1_major_+30%.mp3
- __MACOSX/
- __MACOSX/S4_File. Audio of music excerpts/
- __MACOSX/S4_File. Audio of music excerpts/._BeethovenOp49No1_major_+30%.mp3
- S4_File. Audio of music excerpts/ClaraSchumannSonataGminor_minor_-30%.mp3
- __MACOSX/S4_File. Audio of music excerpts/._ClaraSchumannSonataGminor_minor_-30%.mp3
- S4_File. Audio of music excerpts/HaydnHob11_major_original(audio).mp3
- __MACOSX/S4_File. Audio of music excerpts/._HaydnHob11_major_original(audio).mp3
- S4_File. Audio of music excerpts/.DS_Store
- __MACOSX/S4_File. Audio of music excerpts/._.DS_Store
- S4_File. Audio of music excerpts/ClaraSchumannSonataGminor_minor_original(audio).mp3
- __MACOSX/S4_File. Audio of music excerpts/._ClaraSchumannSonataGminor_minor_original(audio).mp3
- S4_File. Audio of music excerpts/ClaraSchumannSonataGminor_major_-30%.mp3
- __MACOSX/S4_File. Audio of music excerpts/._ClaraSchumannSonataGminor_major_-30%.mp3
- S4_File. Audio of music excerpts/BeethovenOp49No1_minor_+30%.mp3
- __MACOSX/S4_File. Audio of music excerpts/._BeethovenOp49No1_minor_+30%.mp3
- S4_File. Audio of music excerpts/HaydnHob8_major_original(audio).mp3
- __MACOSX/S4_File. Audio of music excerpts/._HaydnHob8_major_original(audio).mp3
- S4_File. Audio of music excerpts/ClaraSchumannSonataGminor_minor_+30%.mp3
- __MACOSX/S4_File. Audio of music excerpts/._ClaraSchumannSonataGminor_minor_+30%.mp3
- S4_File. Audio of music excerpts/BeethovenOp49No1_major_-30%.mp3
- __MACOSX/S4_File. Audio of music excerpts/._BeethovenOp49No1_major_-30%.mp3
- S4_File. Audio of music excerpts/BeethovenOp49No1_minor_-30%.mp3
- __MACOSX/S4_File. Audio of music excerpts/._BeethovenOp49No1_minor_-30%.mp3
- S4_File. Audio of music excerpts/BeethovenOp49No1_minor_original(audio).mp3
- __MACOSX/S4_File. Audio of music excerpts/._BeethovenOp49No1_minor_original(audio).mp3
- S4_File. Audio of music excerpts/ClaraSchumannSonataGminor_major_+30%.mp3
- __MACOSX/S4_File. Audio of music excerpts/._ClaraSchumannSonataGminor_major_+30%.mp3
- S4_File. Audio of music excerpts/HadynHob8_major_-30%.mp3
- __MACOSX/S4_File. Audio of music excerpts/._HadynHob8_major_-30%.mp3
- S4_File. Audio of music excerpts/HaydnHob11_minor_altered(audio).mp3
- __MACOSX/S4_File. Audio of music excerpts/._HaydnHob11_minor_altered(audio).mp3
- S4_File. Audio of music excerpts/HaydnHob11_minor_-30%.mp3
- __MACOSX/S4_File. Audio of music excerpts/._HaydnHob11_minor_-30%.mp3
- S4_File. Audio of music excerpts/HaydnSonataNo27_minor_original.mp3
- __MACOSX/S4_File. Audio of music excerpts/._HaydnSonataNo27_minor_original.mp3
- S4_File. Audio of music excerpts/HaydnSonataNo27_major_-30%.mp3
- __MACOSX/S4_File. Audio of music excerpts/._HaydnSonataNo27_major_-30%.mp3
- S4_File. Audio of music excerpts/HaydnHob8_minor_+30%.mp3
- __MACOSX/S4_File. Audio of music excerpts/._HaydnHob8_minor_+30%.mp3
- S4_File. Audio of music excerpts/ClaraSchumannSonataGminor_major_altered(audio).mp3
- __MACOSX/S4_File. Audio of music excerpts/._ClaraSchumannSonataGminor_major_altered(audio).mp3
- S4_File. Audio of music excerpts/HaydnHob8_minor_altered(audio).mp3
- __MACOSX/S4_File. Audio of music excerpts/._HaydnHob8_minor_altered(audio).mp3
- S4_File. Audio of music excerpts/HaydnSonataNo27_minor_-30%.mp3
- __MACOSX/S4_File. Audio of music excerpts/._HaydnSonataNo27_minor_-30%.mp3
- S4_File. Audio of music excerpts/HaydnHob11_major_-30%.mp3
- __MACOSX/S4_File. Audio of music excerpts/._HaydnHob11_major_-30%.mp3
- S4_File. Audio of music excerpts/Hadynhob8_major_+30% .mp3
- __MACOSX/S4_File. Audio of music excerpts/._Hadynhob8_major_+30% .mp3
- S4_File. Audio of music excerpts/HaydnSonataNo27_major_+30%.mp3
- __MACOSX/S4_File. Audio of music excerpts/._HaydnSonataNo27_major_+30%.mp3
- S4_File. Audio of music excerpts/HaydnHob11_minor_+30%.mp3
- __MACOSX/S4_File. Audio of music excerpts/._HaydnHob11_minor_+30%.mp3
- S4_File. Audio of music excerpts/HaydnSonataNo27_major_original(audio).mp3
- __MACOSX/S4_File. Audio of music excerpts/._HaydnSonataNo27_major_original(audio).mp3
- S4_File. Audio of music excerpts/HaydnSonataNo27_minor_original copy.m4a
- __MACOSX/S4_File. Audio of music excerpts/._HaydnSonataNo27_minor_original copy.m4a
- S4_File. Audio of music excerpts/HaydnHob11_major_+30%.mp3
- __MACOSX/S4_File. Audio of music excerpts/._HaydnHob11_major_+30%.mp3
- S4_File. Audio of music excerpts/BeethovenOp49No1_major_altered_original.mp3
- __MACOSX/S4_File. Audio of music excerpts/._BeethovenOp49No1_major_altered_original.mp3
- S4_File. Audio of music excerpts/HaydnSonataNo27_minor_+30%.mp3
- __MACOSX/S4_File. Audio of music excerpts/._HaydnSonataNo27_minor_+30%.mp3
- S4_File. Audio of music excerpts/HaydnHob8_minor_-30%.mp3
- __MACOSX/S4_File. Audio of music excerpts/._HaydnHob8_minor_-30%.mp3
- __MACOSX/._S4_File. Audio of music excerpts
