# Supplementary material for: Effects of affective priming through music on the use of emotion words
Source: PLoS One. 2019 Apr 16;14(4):e0214482. doi: 10.1371/journal.pone.0214482 (PMC6467386; doi:10.1371/journal.pone.0214482)
Supplement: S1 Dataset — (ZIP) [file pone.0214482.s007.zip]

Archive with 11 entries (8 files):
- S1 Dataset. Data of the experiment. /Data analysis output.pdf
- S1 Dataset. Data of the experiment. /
- __MACOSX/
- __MACOSX/S1 Dataset. Data of the experiment. /
- __MACOSX/S1 Dataset. Data of the experiment. /._Data analysis output.pdf
- S1 Dataset. Data of the experiment. /.DS_Store
- __MACOSX/S1 Dataset. Data of the experiment. /._.DS_Store
- S1 Dataset. Data of the experiment. /Data analysis output.spv
- __MACOSX/S1 Dataset. Data of the experiment. /._Data analysis output.spv
- S1 Dataset. Data of the experiment. /Collated data.xlsm
- __MACOSX/S1 Dataset. Data of the experiment. /._Collated data.xlsm
