# Supplementary material for: Effects of affective priming through music on the use of emotion words
Source: PLoS One. 2019 Apr 16;14(4):e0214482. doi: 10.1371/journal.pone.0214482 (PMC6467386; doi:10.1371/journal.pone.0214482)
Supplement: S1 Dataset — (ZIP) [file pone.0214482.s007.zip › S1 Dataset. Data of the experiment. /Collated data.xlsm]

## Sheet: Collated responses
Number of times a word was chosen
MajorFast-positive	MajorFast-negative	MajorFast - HighArousal	MajorFast - LowArousal	MajorOriginal - positive	MajorOriginal - negative	MajorOriginal-HighArousal	MajorOriginal - LowArousal	MajorSlow - positive	MajorSlow - negative	MajorSlow - HA	MajorSlow - LowArousal	MinorFast - positive	MinorFast - negative	MinorFast - HighArousal	MinorFast - LowArousal	MinorOriginal - positive	MinorOriginal - negative	MinorOriginal - HighArousal	MinorOriginal - LowArousal	MinorSlow - positive	MinorSlow - negative	MinorSlow - HighArousal	MinorSlow - LowArousal	Avg Intensity MajF_positive	Avg Intensity MajF_negative	Avg Intensity MajF_HA	Avg Intensity MajF_LA	Avg Intensity MajO_positive	Avg Intensity MajO_negative	Avg Intensity MajO_HA	Avg Intensity MajO_LA	Avg Intensity MajS_positive	Avg Intensity MajS_negative	Avg Intensity MajS_HA	Avg Intensity MajS_LA	Avg Intensity MinF_positive	Avg Intensity MinF_negative	Avg Intensity MinF_HA	Avg Intensity MinF_LA	Avg Intensity MinO_positive	Avg Intensity MinO_negative	Avg Intensity MinO_HA	Avg Intensity MinO_LA	Avg Intensity MinS_positive	Avg Intensity MinS_negative	Avg Intensity MinS_HA	Avg Intensity MinS_LA	Did you recognise MusicExcerpts	English
13	2	9	6	13	2	7	8	12	3	3	12	7	8	11	4	4	11	9	6	9	6	2	13	5.15	5.5	5.44444	4.83333	5.23077	6	5.42857	5.25	5.66667	5.66667	5.66667	5.66667	5.42857	5.75	5.63636	5.5	4.66667	5.33333	4.71429	5.4	5	5.5	5.5	5.15385	2	1
7	8	3	12	14	1	6	9	15	0	5	10	6	9	9	6	14	1	8	7	9	6	4	11	3.14	2.875	3	3	2.92857	3	3	2.88889	2.73333	0	2.4	2.9	3	2.66667	2.77778	2.83333	3.33333	3	3.4	3	3.44444	3.16667	2.75	3.54545	2	1
12	3	7	8	14	1	3	12	15	0	0	15	9	6	12	3	9	6	6	9	10	5	5	10	4.83	3.33333	4	5	4.57143	5	5	4.5	4.73333	0	0	4.73333	4.44444	3.16667	3.75	4.66667	4.125	3.5	4.33333	3.72727	4.1	4.4	4	4.3	2	1
14	1	11	4	15	0	7	8	10	5	7	8	4	11	11	4	5	10	10	5	7	8	7	8	6	4	6.27273	4.75	5.53333	0	5.71429	5.375	5.4	5.8	5.14286	5.875	4.5	5.18182	5.27273	4.25	4.33333	5.28571	4.85714	4.83333	4.71429	5.625	5.14286	5.25	2	1
14	1	0	15	11	4	3	12	13	2	1	14	7	8	4	11	10	5	4	11	11	4	6	9	6.36	6	0	6.33333	5.81818	6	6	5.83333	5.76923	6	6	5.78571	5.42857	6	6	5.63636	5.77778	5.8	6	5.72727	5.81818	5.5	5.5	5.88889	2	1
10	5	7	8	14	1	8	7	11	4	2	13	0	15	9	6	7	8	5	10	6	9	0	15	6.2	6	5.71429	6.5	5.92857	5	6	5.71429	6.36364	4.75	5	6.07692	0	5.13333	5.44444	4.66667	5.2	5.25	4.4	5.75	6	6.33333	0	6.2	2	1
9	6	8	7	13	2	6	9	14	1	0	15	8	7	12	3	7	8	7	8	9	6	0	15	5.33	3.83333	4.375	5.14286	5	3.5	4.5	5	4.78571	4	0	4.73333	4.5	4.28571	4.41667	4.33333	4.6	5.33333	5	5.125	3.88889	5	0	4.33333	2	1
12	3	4	11	9	6	9	6	12	3	6	9	9	6	5	10	12	3	4	11	12	3	2	13	4.67	4.66667	4	4.90909	4.77778	4	4.44444	4.5	4.16667	4	3.83333	4.33333	4.33333	4.33333	4	4.5	4.16667	4.625	4.33333	4.5	4.41667	4.66667	4	4.53846	2	1
14	1	8	7	15	0	3	12	10	5	1	14	12	3	6	9	7	8	7	8	11	4	5	10	4.93	2	5.25	4.14286	5.4	0	4.33333	5.66667	5.3	4.8	6	5.07143	5.25	4.66667	5.16667	5.11111	4.2	5.3	5	4.90909	5.09091	4.75	4.4	5.3	2	1
15	0	8	7	15	0	5	10	13	2	0	15	0	15	12	3	0	15	7	8	1	14	1	14	4.2	0	4.5	3.85714	3.73333	0	4	3.6	3.76923	4	0	3.8	0	3.91667	4	3.66667	3.25	4.5	4	3.75	3	3.69231	4	3.61538	2	1
10	5	11	4	15	0	7	8	12	3	1	14	6	9	8	7	5	10	0	15	2	13	4	11	4.1	5	4.45455	4.25	4	0	4.28571	3.75	4.09091	3.66667	4	4	4	4.77778	4.875	4	3.5	4.14286	3.7	4	4	3.84615	3.25	4.09091	2	1
15	0	2	13	11	4	7	8	11	4	3	12	8	7	8	7	9	6	7	8	12	3	3	12	5.67	0	5.5	5.69231	4.36364	4.75	4.42857	4.5	5.27273	5.25	5.66667	5.16667	5	5.42857	5.125	5.28571	5.75	5.6	5.83333	5.5	5.58333	4.66667	5.66667	5.33333	2	1
15	0	6	9	13	2	8	7	10	5	5	10	6	9	6	9	9	6	3	12	6	9	3	12	3.79	0	4.5	3.25	4.92308	4	5	4.57143	4.42857	4.2	4.25	4.375	4.25	4.22222	4	4.42857	4	3.75	4.75	3.6	3.5	4	4	3.75	2	1
6	9	10	5	12	3	6	9	15	0	4	11	0	15	13	2	4	11	8	7	1	14	4	11	4.33	4.55556	4.5	4.4	4.25	5.33333	4.5	4.44444	4.66667	0	4	4.90909	0	5.33333	5.30769	5.5	4.75	3.75	3.6	4.42857	5	4.78571	4.5	4.90909	2	1
13	2	3	12	14	1	7	8	13	2	6	9	6	9	6	9	9	6	6	9	5	10	3	12	5.85	5.5	5.66667	5.83333	5.85714	6	6.14286	5.625	6	5.5	6	5.88889	5.66667	5.66667	5.16667	6	5.83333	5.66667	5.85714	5.625	5	5.7	5.66667	5.41667	2	1
15	0	7	8	12	3	11	4	12	3	5	10	8	7	9	6	1	14	12	3	1	14	15	0	5.6	0	6.28571	5	5.66667	4.66667	5.63636	5	5.83333	4.66667	5.2	5.8	4.75	5	5	4.72727	5.2	5	4.71429	5.75	4	5.57143	5.46667	0	2	1
10	5	8	7	6	9	7	8	7	8	6	9	1	14	13	2	3	12	9	6	0	15	1	14	5.7	6	6	5.57143	5.83333	6	6	5.875	6	6.25	6.33333	6	6	5.85714	5.84615	6	6.5	6.11111	6.4	6.125	0	6.2	6	6.21429	2	1
10	5	10	5	10	5	5	10	7	8	7	8	8	7	9	6	7	8	4	11	5	10	1	14	5.5	5.2	5.9	4.4	5.2	3.8	4.4	4.9	4.2	4.28571	4.57143	3.8	4.25	4.42857	4.77778	3.66667	4.4	4.77778	4	5	4.4	4.7	2	4.78571	2	1
14	1	7	8	15	0	8	7	12	3	3	12	1	14	14	1	3	12	9	6	3	12	3	12	5.79	2	5.71429	5.375	4.6	0	4.25	5	5.41667	4	4.66667	5.25	4	3.30769	3.35714	0	3.25	3.85714	4	3.2	3.33333	4.33333	3.66667	4.25	2	1
14	1	9	6	15	0	5	10	12	3	3	12	3	12	11	4	3	12	7	8	1	14	9	6	5.57	2	5.22222	5.5	5.13333	0	5	5.2	4.91667	7	7	4.91667	4	5.25	4.72727	5.75	5.75	5.33333	5.5	5.6	2	5.21429	4.22222	6.16667	2	1
15	0	2	13	12	3	6	9	15	0	4	11	9	6	2	13	9	6	5	10	7	8	3	12	5.33	0	4	5.53846	4.75	3.66667	4	4.88889	4.6	0	3.5	5	5	4	4	4.69231	4.57143	5.375	4.5	5.2	4.85714	4.125	3	4.83333	2	1
12	3	8	7	15	0	5	10	15	0	4	11	6	9	5	10	11	4	5	10	4	11	2	13	5.25	4.66667	4.875	5.42857	4.8	0	4.6	4.9	4.86667	0	4.75	4.90909	4.16667	3.77778	4	3.9	4.5	4.54545	4	4.8	4.25	4.36364	3.5	4.46154	2	1
15	0	6	9	14	1	5	10	13	2	5	10	6	9	10	5	5	10	9	6	3	12	6	9	5.6	0	6	5.33333	5.5	6	5.6	5.5	4.84615	4	5	4.54545	4.83333	4.88889	5	4.6	4.66667	4.16667	4.2	4.57143	5.66667	5	5	5.22222	2	1
13	2	0	15	12	3	3	12	11	4	6	9	8	7	8	7	11	4	5	10	10	5	5	10	3.62	5	0	3.8	3.83333	3.66667	3.66667	3.83333	3.54545	2.25	3.66667	2.88889	3	3.42857	2.625	3.85714	3	3.66667	4	3.11111	3.1	3.8	3.2	3.4	2	1
15	0	5	10	13	2	5	10	12	3	0	15	3	12	6	9	8	7	3	12	8	7	0	15	6.07	0	6.2	6	5.53846	5	5.8	5.3	5.58333	5.33333	0	5.57143	4.66667	5.25	5	5.22222	5.83333	5.11111	6.14286	4.71429	5.125	5	0	5.06667	2	1
8	7	7	8	14	1	5	10	13	2	3	12	1	14	15	0	7	8	7	8	6	9	10	5	4.75	5.42857	5	5.125	5.21429	6	5	5.4	5.15385	3	6	4.58333	3	5.28571	5.13333	0	3.83333	4.28571	4.33333	3.85714	5.66667	4.77778	5.1	5.2	2	1
10	5	7	8	13	2	8	7	13	2	3	12	2	13	12	3	4	11	7	8	7	8	7	8	5.2	5.2	5.28571	5.125	4.69231	5.5	4.375	5.28571	4.76923	5.5	5.33333	4.75	5	4.15385	4.58333	3	4.85714	4.14286	5	4	4.28571	5.25	5.14286	4.5	2	1
12	3	10	5	15	0	6	9	14	1	5	10	8	7	9	6	9	6	9	6	8	7	8	7	4.42	5	4.7	4.2	4.26667	0	4.33333	4.22222	3.78571	3	4	3.6	4.125	3.14286	3.33333	4.16667	4.66667	3.6	4.6	3.375	3.875	3.28571	3.5	3.71429	2	1
11	4	8	7	9	6	6	9	13	2	2	13	4	11	11	4	11	4	9	6	8	7	4	11	4.91	4.75	4.875	4.85714	4.66667	5	4.16667	5.22222	4.76923	3	5	4.46154	4	5.3	4.81818	5.33333	4.85714	5.42857	4.33333	5.36364	4.75	5.28571	5	5	2	1
11	4	3	12	12	3	6	9	7	8	2	13	8	7	2	13	10	5	7	8	3	12	3	12	2.2	2.75	1.5	2.71429	1.66667	2.33333	1.75	2	3.5	3.33333	2.5	3.6	3.2	3.42857	2	3.6	3.75	3	4	2.6	3.33333	3	1	3.33333	2	1
9	6	2	13	5	10	6	9	7	8	7	8	8	7	8	7	8	7	1	14	6	9	3	12	4.22	5.16667	6	4.38462	6.4	4.7	3.83333	6.22222	6.14286	4.375	4.71429	5.625	4.25	4.71429	4.625	4.28571	4.83333	3.77778	3	5	6.83333	3.22222	4.33333	4.75	2	1
8	7	6	9	15	0	3	12	14	1	2	13	3	12	12	3	7	8	5	10	9	6	3	12	5	5.28571	5.16667	5.11111	5	0	5.33333	4.91667	4.78571	5	4.5	4.84615	4.33333	4.75	4.83333	4	5.25	4.33333	5	4.16667	4.55556	4.5	4.66667	4.5	2	1
13	2	5	10	10	5	8	7	12	3	4	11	9	6	9	6	10	5	3	12	8	7	4	11	4.23	3	3.8	4.2	4.2	4	4.125	4.14286	4.08333	3.66667	4	4	3.88889	3.66667	3.88889	3.66667	3.42857	5	4.28571	4.14286	4.5	3.42857	4.25	3.90909	2	1
13	2	11	4	13	2	10	5	10	5	4	11	8	7	10	5	11	4	9	6	8	7	5	10	3.62	5.5	3.90909	3.75	3.76923	4	3.6	4.2	3.6	3.2	3.25	3.54545	4.375	4.16667	4.4	4	3.75	4	4.33333	3.75	3.25	3.5	4	3.1	2	1
13	2	2	13	14	1	5	10	15	0	2	13	4	11	9	6	3	12	8	7	5	10	5	10	4.31	5	3.5	4.53846	4.28571	5	4.8	4.1	3.93333	0	3	4.07692	4	4.45455	4.66667	4	3.5	3.77778	3.85714	3.5	4.2	4.7	4.8	4.4	2	1
10	5	10	5	10	5	8	7	9	6	1	14	11	4	9	6	9	6	7	8	6	9	6	9	6.1	6.2	6.2	6	5.9	5.4	5.625	5.85714	5.77778	6.83333	6	6.21429	6.36364	6.5	6.55556	6.16667	6.16667	5.75	5.75	6.16667	5.66667	6.44444	6.66667	5.77778	2	1
12	3	6	9	13	2	6	9	12	3	7	8	8	7	8	7	10	5	8	7	11	4	6	9	4.75	4	4.33333	4.77778	4.69231	5	4.83333	4.66667	4.5	5	4.85714	4.375	4.5	4.28571	4.375	4.42857	4.5	4.375	4.16667	4.57143	4.63636	4.75	4.5	4.77778	2	1
10	5	5	10	6	9	10	5	15	0	3	12	8	7	8	7	5	10	8	7	10	5	5	10	5.3	5.2	6.2	4.8	6	5.11111	5.1	6.2	5.33333	0	5.66667	5.25	5.25	5.57143	5.25	5.57143	4.85714	5.57143	5.85714	4.57143	5.3	4.8	4.4	5.5	2	1
15	0	2	13	15	0	6	9	14	1	1	14	9	6	9	6	8	7	5	10	3	12	7	8	5.8	0	6	5.76923	5.73333	0	5.66667	5.77778	5.64286	6	5	5.71429	5.44444	5	5.11111	5.5	5.25	5.5	5.4	5.33333	5.66667	5.25	5.28571	5.375	2	1
11	4	8	7	14	1	9	6	13	2	2	13	8	7	9	6	7	8	3	12	10	5	1	14	6.27	5.25	6	6	6	5	5.88889	6	5.53846	6	6	5.53846	5.875	6	5.88889	6	6	6	5.8	6.11111	5.5	6.2	6	5.71429	2	1
10	5	5	10	6	9	5	10	14	1	5	10	7	8	9	6	7	8	2	13	7	8	4	11	3	3	3.2	2.88889	4.66667	3.77778	4	4.2	4.28571	4	3.8	4.5	4	4	4.22222	3.66667	4	3.66667	3.5	4	4.42857	3.75	3	4.45455	2	1
11	4	9	6	14	1	5	10	11	4	3	12	5	10	12	3	12	3	4	11	6	9	3	12	4.82	4.25	4	5.66667	4.21429	3	3.4	4.5	4.45455	4.25	5	4.25	4.4	4.3	4.58333	3.33333	4.2	4.6	4	4.6	4.83333	4.66667	4.66667	4.75	2	1
9	6	3	12	14	1	3	12	15	0	5	10	14	1	8	7	11	4	5	10	6	9	2	13	5.67	5	5.33333	5.41667	5.5	6	5	5.66667	5.8	0	6	5.7	5.57143	4	5.5	5.42857	5.4	6	5.8	5.66667	5.66667	5.44444	6	5.46154	2	1
14	1	8	7	15	0	6	9	10	5	1	14	3	12	12	3	4	11	9	6	0	15	6	9	5.36	5	5.25	5.42857	5.33333	0	5.5	5.22222	5	5.2	5	5.07143	5	4.5	4.41667	5.33333	4.83333	4.5	4.42857	4.85714	0	5.28571	5	5.44444	2	1
10	5	5	10	12	3	7	8	10	5	4	11	10	5	8	7	6	9	6	9	9	6	3	12	5.5	6	5.6	5.7	5.33333	4.66667	5.14286	5.25	5.1	5.6	4.5	5.54545	5.2	4.8	5.25	4.85714	5.71429	4.5	5	5.25	5.33333	4.83333	4.33333	5.33333	2	1
11	4	4	11	12	3	6	9	11	4	3	12	6	9	12	3	1	14	5	10	5	10	8	7	5.45	5.75	6	5.36364	5.33333	4.33333	5.83333	4.66667	5.18182	3.75	5.66667	4.72727	4.83333	5.33333	5.33333	4.33333	5.8	4.5	5.33333	4.25	4.4	4.3	4.875	3.71429	2	1
7	8	8	7	11	4	4	11	7	8	8	7	11	4	7	8	5	10	10	5	9	6	8	7	5.29	6.125	5.75	5.71429	5.63636	5.5	5.25	5.6	5.57143	5.75	5.625	5.71429	5.72727	5.5	5.42857	5.875	6	6	6	6	5.66667	6.33333	5.375	6.57143	2	1
13	2	10	5	12	3	10	5	15	0	9	6	6	9	11	4	12	3	12	3	8	7	4	11	6.23	6.5	6.4	6	6.25	5	5.9	6.2	5.6	0	5.88889	5.16667	6.16667	5.33333	6	4.75	5	6	6	5.8	5.5	5.85714	6	5.54545	2	1
14	1	5	10	14	1	5	10	6	9	2	13	3	12	13	2	7	8	7	8	1	14	4	11	5.29	4	5	5.3	5.07143	5	5.2	5	5	5.22222	5	5.15385	5.33333	4.58333	4.84615	4	5.25	4.6	5.2	4.875	5	5	4.75	5.09091	2	1
																																																*1- Yes, 2 - No
[truncated: 26 more columns]

## Sheet: Individual trials
							1) e.g B1.1_1 to B1.1_29 - Choice questions
							2) e.g B1.1_x1 to B1.1_x29 - Intensity questions, *1 - Not intense at all, 7 - Extremely intense
Q4	B1.1_1	B1.1_2	B1.1_3	B1.1_4	B1.1_5	B1.1_6	B1.1_7	B1.1_8	B1.1_9	B1.1_10	B1.1_11	B1.1_12	B1.1_13	B1.1_14	B1.1_15	B1.1_16	B1.1_17	B1.1_18	B1.1_19	B1.1_20	B1.1_21	B1.1_22	B1.1_23	B1.1_24	B1.1_25	B1.1_26	B1.1_27	B1.1_28	B1.1_29	B1.1_29_TEXT	B1.1_x1	B1.1_x2	B1.1_x3	B1.1_x4	B1.1_x5	B1.1_x6	B1.1_x7	B1.1_x8	B1.1_x9	B1.1_x10	B1.1_x11	B1.1_x12	B1.1_x13	B1.1_x14	B1.1_x15	B1.1_x16	B1.1_x17	B1.1_x18	B1.1_x19
Mood	Pleased	Sad	Alarmed	Happy	Miserable	Relaxed	Serene	Sleepy	Excited	Annoyed	Frustrated	Satisfied	Tired	Calm	Afraid	Distressed	Depressed	Delighted	Content	Droopy	Astonished	Aroused	Gloomy	Bored	Angry	At ease	Glad	Tense	Others	Others - Text	Pleased	Sad	Alarmed	Happy	Miserable	Relaxed	Serene	Sleepy	Excited	Annoyed	Frustrated	Satisfied	Tired	Calm	Afraid	Distressed	Depressed	Delighted	Content
4				1														1	1															6														6	5
4		1						1															1									3						3
4											1					1								1																	3					2
3				1					1									1																7					7									7
3						1		1																		1										7		7
3											1					1												1													4					7
2			1												1	1																	4												2	5
2						1								1										1												5								4
2									1													1						1											6
3	1								1									1													2								2									3
4										1	1																	1												5	4
3						1		1						1																						5		6						5
4	1			1					1																						4			5					6
3										1														1				1												4
2	1					1								1																	5					6								5
1	1					1													1												5					5													4
3									1							1												1											6							6
4											1		1															1													5		3
3	1								1									1													3								7									7
4				1					1									1																6					6									6
2						1	1																			1										6	7
3				1					1									1																5					6									5
2								1						1												1												4						5
4						1		1						1																						5		2						4
4				1														1	1															7														7	7
3					1					1																		1							6					6
3										1						1												1												4						5
4										1	1																	1												5	4
3				1					1				1																					7					4				4
3								1					1											1														2					2
4						1	1							1																						2	2							3
4								1		1	1																											7		6	5
4	1						1					1																			5						3					5
4				1					1																			1						1					5
3								1				1	1																									6				6	6
2			1						1																			1					6						7
6				1														1	1															4														5	5
3								1					1											1														5					5
3						1	1																				1									6	6
2									1									1				1																	5									6
2											1				1	1																									2				2	5
3															1	1												1																	4	5
4										1			1				1																							5			6				5
4				1								1							1															5								6							6
3							1	1					1																								5	6					7
4								1					1															1										5					5
2				1					1																	1								6					5
3				1					1			1																						7					7			6
4				1															1									1						5															5
[truncated: 1,751 more columns]
