# Supplementary material for: Effects of affective priming through music on the use of emotion words
Source: PLoS One. 2019 Apr 16;14(4):e0214482. doi: 10.1371/journal.pone.0214482 (PMC6467386; doi:10.1371/journal.pone.0214482)
Supplement: S2 Dataset — (XLSX) [file pone.0214482.s008.xlsx]

## Sheet: MajF
B1.1_x3	Alarmed							4																													6
B2.1_x3	Alarmed		3									5									2												5				6
B3.6_x3	Alarmed														4													5													5				5
B4.2_x3	Alarmed				4
B5.1_x3	Alarmed
B1.1_x25	Angry
B2.1_x25	Angry
B3.6_x25	Angry
B4.2_x25	Angry
B5.1_x25	Angry
B1.1_x22	Aroused									5																															6
B2.1_x22	Aroused									6													5																						5				6
B3.6_x22	Aroused										4	4					6										3														6
B4.2_x22	Aroused																												5
B5.1_x22	Aroused																												3	2								4
B1.1_x24	Bored			5					5						2																3								4
B2.1_x24	Bored																																											5
B3.6_x24	Bored																								5							7															7
B4.2_x24	Bored	5																													4															6
B5.1_x24	Bored																								5																			4			6	7
B1.1_x14	Calm								4				5			5								5	4							3
B2.1_x14	Calm					6							5												4														5		7
B3.6_x14	Calm		3																																			5				4		6			5	5
B4.2_x14	Calm		3								4					6			5					6	3	6	5					7						5	5					6		5
B5.1_x14	Calm			5			6	6		4	5							5		7						6	5		3		3	4	5				5			5						7			6
B1.1_x19	Content	5															4									7												5							6
B2.1_x19	Content																					5														4
B3.6_x19	Content	5					7						7	2							7					6		6
B4.2_x19	Content				5	7		5		4					4				4		4		5					5							4	4		4		7			5				5
B5.1_x19	Content	5															5						5	6			4	5	4			5		4										5	4		5
B1.1_x18	Delighted	6			7						3									7	6		5			7												5			6
B2.1_x18	Delighted			4	7						5						6			5				6		6		6	4						2							4		6	5
B3.6_x18	Delighted			5				6			6						6		7	6	7								6								6						5			5		4
B4.2_x18	Delighted									6					4						4		6												5						7				5				6
B5.1_x18	Delighted														4									5
B1.1_x17	Depressed																																											5
B2.1_x17	Depressed																													5
B3.6_x17	Depressed																																5
B4.2_x17	Depressed
B5.1_x17	Depressed		2
B1.1_x9	Excited				7					6	2			6				6		7	6		6							4					5		7				5							5	7
B2.1_x9	Excited	5		4	7		4		3	6	4			3		6	6		6	7	4	2		7				5	5		2				5		5			6			4		6		6		6
B3.6_x9	Excited	6		5	7						7	4		4			7	6	7					6					5	5					2	3	7		6				5	5		6			7
B4.2_x9	Excited																																															6
B5.1_x9	Excited	5										3																		6				5
B1.1_x11	Frustrated			3			4					4							5										4				5									2
B2.1_x11	Frustrated							4															4											3												5		7
B3.6_x11	Frustrated
B4.2_x11	Frustrated
B5.1_x11	Frustrated
B1.1_x27	Glad																																							5
B2.1_x27	Glad																							6		6			4											5
B3.6_x27	Glad				5			6		3								6																5											6
B4.2_x27	Glad							5									5	6																			6
B5.1_x27	Glad				4							3				6
B1.1_x23	Gloomy		3
B2.1_x23	Gloomy																													5
B3.6_x23	Gloomy															6																	5									2
B4.2_x23	Gloomy
B5.1_x23	Gloomy		3																																							4
B1.1_x29	Others
B2.1_x29	Others								5					6			7										6						5					5									6
B3.6_x29	Others																																					5
B5.1_x29	Others																						6									5					5	6
B4.2_x29	Others
B1.1_x6	Relaxed					7			5				5			6	5					6			5							2								6
B2.1_x6	Relaxed					5																														5					7
B3.6_x6	Relaxed		3			6			5							6						6																5		5							5
B4.2_x6	Relaxed		3	6		7	7		6		4	5	5	2		6	5	6	5	5		5		5	3		5		6	7		7			3			5	5	6		1	6	5	6	7	5
B5.1_x6	Relaxed			5		6			5	4			5	4		6	5		5	5	6					5	5	6							3					5			6	6	5	6			6
B1.1_x2	Sad		3
B2.1_x2	Sad
B3.6_x2	Sad																															2
B4.2_x2	Sad
B5.1_x2	Sad																																								4
B1.1_x12	Satisfied																																	5		6									6				6
B2.1_x12	Satisfied			3						3															4			5													6	4
B3.6_x12	Satisfied								5							6							5																	6
B4.2_x12	Satisfied					7	7		4			4				6	6	6								6				3			5	4						7	6		5						6
B5.1_x12	Satisfied												6	5	5						5	4			3			5				3											6
B1.1_x8	Sleepy		3			7							6											4	2						2		7			6			5							6	5
B2.1_x8	Sleepy
B3.6_x8	Sleepy																								4
B4.2_x8	Sleepy												6
B5.1_x8	Sleepy																								5								4			3					6
B1.1_x13	Tired																		3											4	2					6			5					6		7	5
B2.1_x13	Tired					6																										5						4						5
B3.6_x13	Tired																						6									5
B4.2_x13	Tired
B5.1_x13	Tired		3																												2					4			5		6							7
B1.1_x15	Afraid							2																																		2	4
B2.1_x15	Afraid																	6
B3.6_x15	Afraid
B4.2_x15	Afraid
B5.1_x15	Afraid																																						6
B1.1_x10	Annoyed											5			4												6	4	5				6											5
B2.1_x10	Annoyed		3													5											4							3														6
B3.6_x10	Annoyed
B4.2_x10	Annoyed
B5.1_x10	Annoyed
B1.1_x21	Astonished
B2.1_x21	Astonished											4									5													5									2
B3.6_x21	Astonished																																	3	5
B4.2_x21	Astonished				4
B5.1_x21	Astonished
B1.1_x26	At ease					7																6		5																								7
B2.1_x26	At ease												6	4								6			4
B3.6_x26	At ease		3			6	7																		3					6				5		2						4		5
B4.2_x26	At ease	5		6			7		6		3	5		2						6	6					6		6	4				5			6								7				4
B5.1_x26	At ease			5		6	5	5	5	6	5					6		5		7		6				6								3		4	6	5				3	6		5		6		6
B1.1_x16	Distressed			2			7	5										6										5														5	5
B2.1_x16	Distressed						7	5							6			6					4							5		6											3			6
B3.6_x16	Distressed														4																																		6
B4.2_x16	Distressed
B5.1_x16	Distressed																		7
B1.1_x20	Droopy
B2.1_x20	Droopy
B3.6_x20	Droopy
B4.2_x20	Droopy
B5.1_x20	Droopy																																															5
B1.1_x4	Happy	6			7									5							6		5			7				7					1			4							5			6	7
B2.1_x4	Happy	4			7						5		4			6			4							6					1				2				6	6		3					7		6
B3.6_x4	Happy	6		5	7		6	6	4	6		5	7	3				6	7	6	7	6		6		5			4	5						4			7				3		6
B4.2_x4	Happy									5					5																						6				7				5				6
B5.1_x4	Happy	5			5							4					6		5				4							5					5
B1.1_x5	Miserable																										6
B2.1_x5	Miserable														7
B3.6_x5	Miserable																																6
B4.2_x5	Miserable																																															5
B5.1_x5	Miserable
B1.1_x1	Pleased										2			4		5	5			3														5
B2.1_x1	Pleased																																			4			4
B3.6_x1	Pleased									5			7							5		6		6		6	5												5	6						4
B4.2_x1	Pleased																					5		5			6						4	5			7
B5.1_x1	Pleased				5			5	4				6								5														5							3
B1.1_x7	Serene																					7										2		3						6						5
B2.1_x7	Serene
B3.6_x7	Serene					6																	5
B4.2_x7	Serene	4	4	5				4					5							5		5	6		3			3		4		5		3		5			5			1					5
B5.1_x7	Serene					6	6				4			3	4			5				5	6								3						6			6						4
B1.1_x28	Tense						6			2		6			2			6	6								7	6	6						6		7						5				5
B2.1_x28	Tense	6	3				6	3	4			5			6			6	5	2							5					6	5				6	3								6		6
B3.6_x28	Tense														6												4	6							5		6				6							6	7
B4.2_x28	Tense
B5.1_x28	Tense
[truncated: 1 more columns]

## Sheet: MajO
B5.6_x3	Alarmed																																				5
B4.6_x3	Alarmed
B3.2_x3	Alarmed																5
B2.5_x3	Alarmed																													3						5	5	5
B1.4_x3	Alarmed		3
B5.6_x25	Angry
B4.6_x25	Angry																															2
B3.2_x25	Angry
B2.5_x25	Angry
B1.4_x25	Angry																															3														5
B5.6_x22	Aroused											5					7														1			2							6					4
B4.6_x22	Aroused																7
B3.2_x22	Aroused												4																4																				5
B2.5_x22	Aroused		3																												3
B1.4_x22	Aroused		3														5					3							4									4			6
B5.6_x24	Bored			5
B4.6_x24	Bored																																																6
B3.2_x24	Bored					6		5	3									6	3					6													6										5
B2.5_x24	Bored																													7								5						6
B1.4_x24	Bored																														3
B5.6_x14	Calm		3	4		6				6			5																	6		7
B4.6_x14	Calm	6	3		5				6	5				5	3	6			6		4		5	5											6			5					6			6	2
B3.2_x14	Calm	5		5		5	5				6	3			4	5					6					3	6		3			7	3					5		6				6	5	5		5
B2.5_x14	Calm						6																6		4	5
B1.4_x14	Calm																																			5
B5.6_x19	Content					6				5			6						5			5						6	4	5								5	7
B4.6_x19	Content					6		6			4						5			5	4					5			4				5							6	6			5
B3.2_x19	Content		3							5						5			5	5													5								6	5		5
B2.5_x19	Content	5	2	5						6				6					6			4		5	4	6	7		5														4	5
B1.4_x19	Content	5		5					5	5										4		5						5								4	6
B5.6_x18	Delighted				6		7		5								5									6		6			1			5				5		6		5	3		6
B4.6_x18	Delighted							6	5											3				5			4	3	6								5
B3.2_x18	Delighted																						3												2														6
B2.5_x18	Delighted			4				6				4									3			5	3										5						6				6		7	5	6
B1.4_x18	Delighted	5					6			6	4				4						7			6			5	5										5		6								6	6
B5.6_x17	Depressed
B4.6_x17	Depressed																															5
B3.2_x17	Depressed																									5
B2.5_x17	Depressed					6																												5
B1.4_x17	Depressed
B5.6_x9	Excited	5			7		6		5		5			6		7				4		6	6										5	5	2	5	6				7		3	5	5				7
B4.6_x9	Excited					6																					5			4
B3.2_x9	Excited												4
B2.5_x9	Excited	5	3	6	4			4					5	3						3	3							5	3					3		5	7				5						6		7
B1.4_x9	Excited				6		7	5	4		5	4	5	4		5	6			4	6		4			6			4	6										6	6		3	5			6		6
B5.6_x11	Frustrated
B4.6_x11	Frustrated
B3.2_x11	Frustrated																					4			4
B2.5_x11	Frustrated												3		5																	6
B1.4_x11	Frustrated																															4										3				5
B5.6_x27	Glad												4		6									5		6							6														7
B4.6_x27	Glad							6															6													4			6		6				5
B3.2_x27	Glad									6																							5								6							6
B2.5_x27	Glad							6																		5	6		3				6													6
B1.4_x27	Glad																													3			5	4									5		5
B5.6_x23	Gloomy
B4.6_x23	Gloomy												5						2																							4					3
B3.2_x23	Gloomy								4									6				5								5													3
B2.5_x23	Gloomy																																	5								3
B1.4_x23	Gloomy
B5.6_x29	Others													7
B4.6_x29	Others		3																								6																		6
B3.2_x29	Others		3													6
B2.5_x29	Others												6				7
B1.4_x29	Others		3											6		6	6		4										5
B5.6_x6	Relaxed							5								6		6			6				4		4					5							6
B4.6_x6	Relaxed	6		4	5					6	2	4		5		6		6				5	5		4	6			5		2		5	4	6		7		5				6	6
B3.2_x6	Relaxed	5			6		4				5	4							6	5	5		5	6			5	4				7				4		4		6			4
B2.5_x6	Relaxed						7				3	4				6				5				5									5					4		6
B1.4_x6	Relaxed					6						2													5		4				1		5												4		6	5
B5.6_x2	Sad
B4.6_x2	Sad												5																			5										3						5
B3.2_x2	Sad													4																				4
B2.5_x2	Sad					6
B1.4_x2	Sad
B5.6_x12	Satisfied							5											5				4	6	2	6			5							5						5						7	7
B4.6_x12	Satisfied						5					4									4							4																5	5
B3.2_x12	Satisfied																												3							4					6				5
B2.5_x12	Satisfied									6							5		6		5															4							4	5		6		7
B1.4_x12	Satisfied				5								4																					5			5												7
B5.6_x8	Sleepy
B4.6_x8	Sleepy			5
B3.2_x8	Sleepy							5						5														6																			3
B2.5_x8	Sleepy
B1.4_x8	Sleepy
B5.6_x13	Tired
B4.6_x13	Tired																																	2															5
B3.2_x13	Tired																													7		7
B2.5_x13	Tired					6									6																	7										5				4
B1.4_x13	Tired																														2
B5.6_x15	Afraid
B4.6_x15	Afraid																																															7
B3.2_x15	Afraid																4
B2.5_x15	Afraid																	6
B1.4_x15	Afraid																	6
B5.6_x10	Annoyed
B4.6_x10	Annoyed																																																4
B3.2_x10	Annoyed																					2			4									4					6
B2.5_x10	Annoyed								4																														5
B1.4_x10	Annoyed																		4																				4
B5.6_x21	Astonished
B4.6_x21	Astonished
B3.2_x21	Astonished																																	5	4
B2.5_x21	Astonished
B1.4_x21	Astonished							4																		6																				6
B5.6_x26	At ease		3	4						6		5								7					4		4												7			5
B4.6_x26	At ease		3		5		7			6	2		4		4			6	5						4			6										5					5
B3.2_x26	At ease			5	6			4				4	3		5									6														4		6			3	7	6		5		6
B2.5_x26	At ease										2											5	3																	6
B1.4_x26	At ease			5		6					4														5
B5.6_x16	Distressed
B4.6_x16	Distressed																																									4
B3.2_x16	Distressed																	6								5													5
B2.5_x16	Distressed								4						5			6												2									5
B1.4_x16	Distressed																	6																					6
B5.6_x20	Droopy
B4.6_x20	Droopy
B3.2_x20	Droopy								5																		6	6									6
B2.5_x20	Droopy
B1.4_x20	Droopy
B5.6_x4	Happy	5			6		6				3	5		5	6	6			3	6			5					4							4			5		5	6		3		5	5	5	4	6
B4.6_x4	Happy					6	6		5			5				7				5		4		5						4				5	3	4	6		5	6						6
B3.2_x4	Happy														3																											3				5
B2.5_x4	Happy				5		5			4	3	3		4		6	5		5	4								4					5		4		6				6				6		5		6
B1.4_x4	Happy	6		5	6	6			4	3		4	4	5	4	6				5	6	5	5	7		6	5	3		6			6	4	4	5		5		5			5	5	5		6
B5.6_x5	Miserable
B4.6_x5	Miserable																																														5	4
B3.2_x5	Miserable													4											3					6
B2.5_x5	Miserable																																									5
B1.4_x5	Miserable																																									2
B5.6_x1	Pleased								4						6		5	5			6						5		6				5		2	4				5				5			6	6
B4.6_x1	Pleased	5													3		5	6				5								3			4			4				6	6					5
B3.2_x1	Pleased		3							6																										3						5
B2.5_x1	Pleased															5						4					7								3								5		6
B1.4_x1	Pleased							3							3								4	6	3										4		6											5
B5.6_x7	Serene		3			6					3							6			7	6		5						5		6												7		5
B4.6_x7	Serene			4										3											4	6					2							5
B3.2_x7	Serene	5		3	6	5	6				5									4	5		6														5									5		6
B2.5_x7	Serene				5																		5																	5
B1.4_x7	Serene																																											6
B5.6_x28	Tense	6						2																													5
B4.6_x28	Tense
B3.2_x28	Tense																5																		5				5
B2.5_x28	Tense	6							4									6										5			2	3							5									6
B1.4_x28	Tense						5											6	6													5			3				5		5	5
[truncated: 1 more columns]

## Sheet: MajS
B1.3_x3	Alarmed																5																	4
B2.3_x3	Alarmed																																															5
B3.5_x3	Alarmed
B4.1_x3	Alarmed																																					5
B5.5_x3	Alarmed															6
B1.3_x25	Angry																				7
B2.3_x25	Angry
B3.5_x25	Angry
B4.1_x25	Angry
B5.5_x25	Angry
B1.3_x22	Aroused																												5
B2.3_x22	Aroused																					2										4
B3.5_x22	Aroused
B4.1_x22	Aroused																								5																			6		3	6
B5.5_x22	Aroused		2
B1.3_x24	Bored							4					6																		4						7			6					5
B2.3_x24	Bored												5																	3																5
B3.5_x24	Bored				4																				3		2										7				6				5
B4.1_x24	Bored											4														5					4
B5.5_x24	Bored
B1.3_x14	Calm											5	5			6		6				5					5						5					5	5									6
B2.3_x14	Calm	6	3	6		6					2	5			5						4				4		6						6	4				4	6				3
B3.5_x14	Calm			4	6			5			5				4				3		5			4		6	5	5	3	4			5						5	5				7		6
B4.1_x14	Calm	6									5		5											5		3	6							5		3									4
B5.5_x14	Calm			4		6					4				5						6					5																4
B1.3_x19	Content					6							6		5	6													4																		5		5
B2.3_x19	Content																6			7	4				5	5	6	6	4					3	6						5			6			6
B3.5_x19	Content								3													4	4					5		6				4		4		5	4										5
B4.1_x19	Content	5	3	5		6	7														5			5			5										6						5		6
B5.5_x19	Content							5	4	5																			3				5	4	5											6			6
B1.3_x18	Delighted																																			2		5
B2.3_x18	Delighted				5																		4																			3					6		6
B3.5_x18	Delighted																6								4													5		5		5						5	5
B4.1_x18	Delighted				5												6					5	5	5												4			4		6								6
B5.5_x18	Delighted				6					6													5	6	4			5	4		2													6	5			6	6
B1.3_x17	Depressed				7									4																					2											7
B2.3_x17	Depressed
B3.5_x17	Depressed																	6
B4.1_x17	Depressed
B5.5_x17	Depressed
B1.3_x9	Excited
B2.3_x9	Excited															6																		5								3						7	6
B3.5_x9	Excited
B4.1_x9	Excited																		6	4									5												6					5			6
B5.5_x9	Excited	6	2						5					3		6		6	3			2		4	4		6	6			3		5										5	7		7			6
B1.3_x11	Frustrated																				7
B2.3_x11	Frustrated
B3.5_x11	Frustrated
B4.1_x11	Frustrated																																															5
B5.5_x11	Frustrated
B1.3_x27	Glad														4																									5
B2.3_x27	Glad															6							4	5		5																			6		6
B3.5_x27	Glad		3			6							6			6										6					3	7		6								5	4
B4.1_x27	Glad		3				6								5	6					5														3					5	5		5
B5.5_x27	Glad																5						5			6			4				4			4				6	6	4
B1.3_x23	Gloomy															5				4				4											2								2		5			6
B2.3_x23	Gloomy												5																	3																5
B3.5_x23	Gloomy																	6	5
B4.1_x23	Gloomy											3																																				7
B5.5_x23	Gloomy																		2													6
B1.3_x29	Others
B2.3_x29	Others													6
B3.5_x29	Others																							4
B4.1_x29	Others
B5.5_x29	Others													6																								5					5
B1.3_x6	Relaxed			4				5	4			4												4			4			3			5			4			5	6	6			5
B2.3_x6	Relaxed	6	3	5		5	5	5			3	5			6					6													5			5	6		5	6			4			4
B3.5_x6	Relaxed									5	5	2				6	6			5	4	5	6	4									4	4					5	5			4	6
B4.1_x6	Relaxed	6		5		6		4		4	4		5				5	6										5		5			5	3		3	5		6			4		5
B5.5_x6	Relaxed			5		6	7	5			3				5					6	6				2															6	5	4			5		5
B1.3_x2	Sad				7									5																																6
B2.3_x2	Sad
B3.5_x2	Sad													3				6	4																													4
B4.1_x2	Sad																																															7
B5.5_x2	Sad																															6
B1.3_x12	Satisfied		3						5																				4															5
B2.3_x12	Satisfied																									5															5
B3.5_x12	Satisfied		2										5												4	7		4																	6
B4.1_x12	Satisfied							5	4							6									2			3	4			7													5	6
B5.5_x12	Satisfied												5				6																	5		3			6								5
B1.3_x8	Sleepy	6					6			6	4							6							1	6				7	2												4
B2.3_x8	Sleepy									5																				7			4
B3.5_x8	Sleepy	4		5			6	6	4	6				4								4									5										6				5	6	3
B4.1_x8	Sleepy																														6
B5.5_x8	Sleepy
B1.3_x13	Tired	6					5			6	5									6					1	6					2						7						5
B2.3_x13	Tired					6			5	5																		6				1													5
B3.5_x13	Tired	5					5																								3		5				6										2
B4.1_x13	Tired											4																			4
B5.5_x13	Tired					6
B1.3_x15	Afraid																		4													2
B2.3_x15	Afraid																	6
B3.5_x15	Afraid
B4.1_x15	Afraid																									5																					3
B5.5_x15	Afraid																	7										5															5
B1.3_x10	Annoyed																4				7													2
B2.3_x10	Annoyed
B3.5_x10	Annoyed
B4.1_x10	Annoyed																																					5
B5.5_x10	Annoyed																																															5
B1.3_x21	Astonished
B2.3_x21	Astonished																												3
B3.5_x21	Astonished
B4.1_x21	Astonished
B5.5_x21	Astonished																																													3		5
B1.3_x26	At ease		3	3		6		4										6				5	5	4		7		5					5			3					6	5					5		5
B2.3_x26	At ease		3				6	6						4			6			7		6			4			4							3	6	5	4					6	6
B3.5_x26	At ease			5	5			4	5								7			6			5						3			7											5	6
B4.1_x26	At ease			5		6			5		5					6		6					5										5	4				5		6		5	4	5
B5.5_x26	At ease			5			7					4																						2		4	5	4
B1.3_x16	Distressed																								1							3
B2.3_x16	Distressed								4									6
B3.5_x16	Distressed																																		5
B4.1_x16	Distressed																		6
B5.5_x16	Distressed
B1.3_x20	Droopy	6								5	3			6																							7									5
B2.3_x20	Droopy																														3
B3.5_x20	Droopy						5			6				3													4										7				6						5
B4.1_x20	Droopy									2
B5.5_x20	Droopy
B1.3_x4	Happy								3						3
B2.3_x4	Happy	5			5									4		6							5												2									5					6
B3.5_x4	Happy		3			6									4	6																7						4				4
B4.1_x4	Happy		3		5				4				6		4				4	6		5					6			6		6	4		3		6		7										6
B5.5_x4	Happy	6	2		6		6		4			4	6	4	5	6				4				6			6			4								5	6					6
B1.3_x5	Miserable				7															2																									6
B2.3_x5	Miserable
B3.5_x5	Miserable																																		4
B4.1_x5	Miserable
B5.5_x5	Miserable																															6
B1.3_x1	Pleased		3																				4					4													5	5					5		5
B2.3_x1	Pleased				5			4																5																7	5							5
B3.5_x1	Pleased					5									5					4									2							5													5
B4.1_x1	Pleased							5							4		5			4	6		5					5	5	4		5			5					6		5
B5.5_x1	Pleased	6								4		5					5			6		6	6			6	5			4					2		6		5	5	6
B1.3_x7	Serene			5		5						4							5			6	5				2	5		5					5			5	5			4		6				5
B2.3_x7	Serene			5			7			6	2	5			6		7				4	5		6			5									5	6	3	6	6					4
B3.5_x7	Serene	6									5	2	5								4									4						4										5
B4.1_x7	Serene						7			6								6				4
B5.5_x7	Serene				6			4			2		4								6	5								3					2		7								4		5
B1.3_x28	Tense						4										5		3													5		5
B2.3_x28	Tense								3				5					6											3			6										4
B3.5_x28	Tense																																		3													7
B4.1_x28	Tense				4																				4																						5
B5.5_x28	Tense																	7	6
[truncated: 2 more columns]

## Sheet: MinF
B1.6_x3	Alarmed			2									5						3			2												4				5			6
B2.6_x3	Alarmed											6												4			5								2		7				5				6		5
B3.4_x3	Alarmed				7																			4			4							4				3									3
B4.4_x3	Alarmed				4																														6						6
B5.3_x3	Alarmed		2		4							4				5		5			4							3					5			4	6	3		4								5
B1.6_x25	Angry					6
B2.6_x25	Angry																											4
B3.4_x25	Angry																													5
B4.4_x25	Angry														5												4
B5.3_x25	Angry
B1.6_x22	Aroused																								2
B2.6_x22	Aroused									6														5																	6							6	7
B3.4_x22	Aroused																																							5
B4.4_x22	Aroused		3																						3				4			6					7				6
B5.3_x22	Aroused									6													2							2	2	4								5
B1.6_x24	Bored						6																								3																	6
B2.6_x24	Bored					6													4			2
B3.4_x24	Bored																				7		3			5			3		3																		6
B4.4_x24	Bored					6																						2			4
B5.3_x24	Bored					6			5				6									5	4		5						3								6
B1.6_x14	Calm							5																		5						3											4					6
B2.6_x14	Calm					5										6			3													2												5
B3.4_x14	Calm	6		5		5				5									5				4										4				6	4
B4.4_x14	Calm																				5	5																	6
B5.3_x14	Calm					6																4														3					6
B1.6_x19	Content		3		5				5													4										3
B2.6_x19	Content								5																									5				4		6
B3.4_x19	Content	6															4					6												2	4
B4.4_x19	Content											4				6					5								5									5		6
B5.3_x19	Content																												4																		3	7
B1.6_x18	Delighted									4																													4
B2.6_x18	Delighted			5																					2				4													5
B3.4_x18	Delighted																		5																									6
B4.4_x18	Delighted			4																																	6							6
B5.3_x18	Delighted																5																		5							5	6	5				4
B1.6_x17	Depressed																																									3					5
B2.6_x17	Depressed										4				7													2
B3.4_x17	Depressed										5			4	4										5					4		7													6		5		4
B4.4_x17	Depressed
B5.3_x17	Depressed
B1.6_x9	Excited																								4														6
B2.6_x9	Excited			5				6	3				3	4					5	4				5					4				4		5		7		6	5	5	5		5		5			7
B3.4_x9	Excited							5								5		6																		5								5
B4.4_x9	Excited	6	3	3									5	2			5								3									5			7							7	5			6	5
B5.3_x9	Excited									6							5		6					5		4			3	6					5		6					5	6	6		5	6		7
B1.6_x11	Frustrated	5															4		3		6		3							6			5									3
B2.6_x11	Frustrated							2				6			7		5			2						5										5							4
B3.4_x11	Frustrated										5		6							2	6				3							6
B4.4_x11	Frustrated						3		4											2								5		6		2	5												5		6
B5.3_x11	Frustrated								4			4				6					6													3											2
B1.6_x27	Glad																																											6
B2.6_x27	Glad																												3
B3.4_x27	Glad								5			4																									6									5
B4.4_x27	Glad											4	6			6																		4														6
B5.3_x27	Glad																																					5
B1.6_x23	Gloomy											5		6				6								5							4		5
B2.6_x23	Gloomy				4																		5			6				7
B3.4_x23	Gloomy						5							6											5															5	6	5
B4.4_x23	Gloomy																		4			4		5																		3				4
B5.3_x23	Gloomy
B1.6_x29	Others												5			6								6			6											5	5				7
B2.6_x29	Others													6																			5														7
B3.4_x29	Others															6	5											5										5
B4.4_x29	Others																																					5
B5.3_x29	Others	6														7	6							6			6	5
B1.6_x6	Relaxed		3						4															4													6						4	5		5
B2.6_x6	Relaxed												5				4					5			3							7												5
B3.4_x6	Relaxed			5		5			4	5												6													4													6
B4.4_x6	Relaxed		3																				5																6
B5.3_x6	Relaxed																		2																						6
B1.6_x2	Sad											4		5																															4
B2.6_x2	Sad																													5
B3.4_x2	Sad		3										5	3									2									5										5	2		6
B4.4_x2	Sad
B5.3_x2	Sad
B1.6_x12	Satisfied				4			4	5	6																																		6		6
B2.6_x12	Satisfied															6						4			3									5					4
B3.4_x12	Satisfied
B4.4_x12	Satisfied	5								4													4																										5
B5.3_x12	Satisfied																																		3
B1.6_x8	Sleepy																						5													4	7
B2.6_x8	Sleepy
B3.4_x8	Sleepy																									5					4										5
B4.4_x8	Sleepy																														5					4						1
B5.3_x8	Sleepy												5												4
B1.6_x13	Tired						4					4											4													5												6	4
B2.6_x13	Tired		2																				3			6
B3.4_x13	Tired						5																			5			4		4									5
B4.4_x13	Tired					6			4													5									4					4
B5.3_x13	Tired												5												2						3		4						6
B1.6_x15	Afraid										3				4			6								6			2							6									5
B2.6_x15	Afraid																	5									6
B3.4_x15	Afraid																	6									5	3								5							4
B4.4_x15	Afraid																	6																		3
B5.3_x15	Afraid		2	3			4											6		4				5		5											6
B1.6_x10	Annoyed															5				5	5						3							4				4		6									5
B2.6_x10	Annoyed	7										4											4																				5
B3.4_x10	Annoyed												6			5				4	6								2				5																5
B4.4_x10	Annoyed							4																			6						4										2				6
B5.3_x10	Annoyed														6						6		6											5											2
B1.6_x21	Astonished	4											5															5		4										5	6				5		4
B2.6_x21	Astonished							4																																			2		5		5	6
B3.4_x21	Astonished							6																			3							5													6
B4.4_x21	Astonished				5																									4					4													6
B5.3_x21	Astonished							2																										3
B1.6_x26	At ease		3																			6		4								3					6
B2.6_x26	At ease					6							5																									5
B3.4_x26	At ease			4		5				6		3																																				6
B4.4_x26	At ease					6				4																								2				4		5
B5.3_x26	At ease																																					4			7
B1.6_x16	Distressed			3		6					4				3		5	6										6	4	5			5														5
B2.6_x16	Distressed	6	3		5		7				5				7			6			4															4
B3.4_x16	Distressed		3		5			4			4				4									4				5		7			5						6				4		7
B4.4_x16	Distressed						7	5							7			6		2						5		4		3												4	6			5	6
B5.3_x16	Distressed	5		4	5		7	4			2			4	6					2							4					5													2	4
B1.6_x20	Droopy						5
B2.6_x20	Droopy																				6
B3.4_x20	Droopy																																						5		6	5
B4.4_x20	Droopy																							5		5
B5.3_x20	Droopy								4																														6
B1.6_x4	Happy
B2.6_x4	Happy			5					4					5																	2	6						5	5	6		4				6
B3.4_x4	Happy											4							4																5											6
B4.4_x4	Happy	6		4								5	6								2		5																5
B5.3_x4	Happy																																									3					5		6
B1.6_x5	Miserable													3
B2.6_x5	Miserable						3			5	2					6	6
B3.4_x5	Miserable
B4.4_x5	Miserable																							5		5
B5.3_x5	Miserable													4
B1.6_x1	Pleased				4			4		6																																				3
B2.6_x1	Pleased																														3															5
B3.4_x1	Pleased	5																				5															6											4
B4.4_x1	Pleased																5												6											6				5
B5.3_x1	Pleased
B1.6_x7	Serene
B2.6_x7	Serene																																	4
B3.4_x7	Serene								4								4																											6		6
B4.4_x7	Serene									5						5			4
B5.3_x7	Serene
B1.6_x28	Tense	5		2		6					5				5	5	6		5	4	3				1		6	5	3					2	3					5	6	4							4
B2.6_x28	Tense	6	3		5		5			5								6		2	4						7	6					5		4	4	7								5			5	7
B3.4_x28	Tense		3		6		4								5			6		2				6												5			5
B4.4_x28	Tense				5		5	5	5		4				5		4	6	6	6					3		6					3	5		5						7		6		4	6			6
B5.3_x28	Tense	6	3	5	7	6	7	6		4	4	6		3	5			6	6	6		6				5	6	4	4	5		5	5			4				5			3	4		5			7
[truncated: 1 more columns]

## Sheet: MinO
B1.2_x3	Alarmed																5
B2.2_x3	Alarmed
B3.3_x3	Alarmed																5				4			6				6										5					4
B4.3_x3	Alarmed	4			5			3												2							3	5
B5.2_x3	Alarmed	4														6	5			2								5																				6
B1.2_x25	Angry				4
B2.2_x25	Angry																				5
B3.3_x25	Angry																																						3
B4.3_x25	Angry
B5.2_x25	Angry
B1.2_x22	Aroused																																																5
B2.2_x22	Aroused																																																7
B3.3_x22	Aroused		3							6																			3		2				5					5									6
B4.3_x22	Aroused		3							6			7												4																								6
B5.2_x22	Aroused												5												3					6	3					2										4			7
B1.2_x24	Bored																																5				7							6
B2.2_x24	Bored	5						6				6										4			5			4			5	7	6			3			7	6				5
B3.3_x24	Bored											3	6
B4.3_x24	Bored																														4
B5.2_x24	Bored											4
B1.2_x14	Calm	6					4	6	5	6					3																							4				3	5						5
B2.2_x14	Calm																																					5
B3.3_x14	Calm		3										4												4	5						4
B4.3_x14	Calm					6			4										6			5				5						7						5			6		5	7
B5.2_x14	Calm		3																													3	4	6					6						3
B1.2_x19	Content		3					5	5							5						6			3		3	6	4	6			2
B2.2_x19	Content						7																																				3
B3.3_x19	Content																			3													3
B4.3_x19	Content								5															5																			5	6
B5.2_x19	Content						5	4															6			4		2				2	5
B1.2_x18	Delighted		3													5																							4			3
B2.2_x18	Delighted																																	4															5
B3.3_x18	Delighted				5									3																							7				6
B4.3_x18	Delighted													2		6								5										5	5				4			3
B5.2_x18	Delighted			5		6			4				5					6				6	6							4							5	6		5				6
B1.2_x17	Depressed										3			5					2	6	7		3	4		7						1		2		5					7				6		6
B2.2_x17	Depressed											3				6		7	5		5						6					1															7
B3.3_x17	Depressed																																										2				5
B4.3_x17	Depressed						3				5	3																		3										5							5
B5.2_x17	Depressed																																								5	4
B1.2_x9	Excited
B2.2_x9	Excited																													3
B3.3_x9	Excited		3		6				4	6							5		2	5			2						4						5		6				6			7	5	6		6
B4.3_x9	Excited				6								6		2										3		4								3				4						4				6
B5.2_x9	Excited			5		6		5	4							6		6				5		4	4		4		5		2				5	3	6	4						6		5		5	7
B1.2_x11	Frustrated																							4																					5
B2.2_x11	Frustrated																																												5			6
B3.3_x11	Frustrated	5						4			2				3			6									5									2			5	4					4
B4.3_x11	Frustrated									2										3		4								7																		5
B5.2_x11	Frustrated																				6
B1.2_x27	Glad																																							5							5
B2.2_x27	Glad																						5											4			7
B3.3_x27	Glad																						5									2
B4.3_x27	Glad																																	5
B5.2_x27	Glad																							4	4												6						5
B1.2_x23	Gloomy				5		3				5		5					6	6	6	7							5								5			5		7
B2.2_x23	Gloomy	6			5				5	6				5		6			4	2	5	5		5	3	6	6		3			5			4	4					7	5		6	7
B3.3_x23	Gloomy					5																												4								5
B4.3_x23	Gloomy			2																																				6								7
B5.2_x23	Gloomy									5																															6	4					2
B1.2_x29	Others
B2.2_x29	Others
B3.3_x29	Others															6			6			6											5
B4.3_x29	Others	5	4														6									6												4
B5.2_x29	Others		4							6				6														6	5																4		6
B1.2_x6	Relaxed	5		5		6			4													5			4					3					4					6			5						5
B2.2_x6	Relaxed			4					4				5																								7						5
B3.3_x6	Relaxed													4											3					6																4
B4.3_x6	Relaxed		3			6													6		6								4			7		3							6					6
B5.2_x6	Relaxed						7																										5	4
B1.2_x2	Sad										5		6	4				6	4	7			5			7						3	5	5		6											6	7
B2.2_x2	Sad	5										3		4	5	6		7	5																	4											5
B3.3_x2	Sad												6																					6
B4.3_x2	Sad										3	4																																		3		6
B5.2_x2	Sad																																								5	2
B1.2_x12	Satisfied											4			4							6					3															3
B2.2_x12	Satisfied		3																																														6
B3.3_x12	Satisfied				6											5
B4.3_x12	Satisfied					6										6												4	3														5
B5.2_x12	Satisfied						6	6																		5
B1.2_x8	Sleepy											3																																5
B2.2_x8	Sleepy			5		6	6	5					7													7					3		6					3			6	5
B3.3_x8	Sleepy											3																						2
B4.3_x8	Sleepy																														6
B5.2_x8	Sleepy											5
B1.2_x13	Tired					5																						2									6
B2.2_x13	Tired					6		6					6		6									5	2			4			3		5					3	6		6	5		5		7
B3.3_x13	Tired			3		5			4			3										4										7										5
B4.3_x13	Tired																4						5								3					5
B5.2_x13	Tired											4
B1.2_x15	Afraid																4																															6
B2.2_x15	Afraid																												4
B3.3_x15	Afraid						4																	3
B4.3_x15	Afraid			3														6																			3								4		3
B5.2_x15	Afraid				5					2						6	4			2
B1.2_x10	Annoyed
B2.2_x10	Annoyed
B3.3_x10	Annoyed							5								5											5	3											5						5
B4.3_x10	Annoyed														3		5																4			4	5
B5.2_x10	Annoyed														5						6																		7
B1.2_x21	Astonished
B2.2_x21	Astonished																																															6
B3.3_x21	Astonished
B4.3_x21	Astonished
B5.2_x21	Astonished	4			3																									7						2												6
B1.2_x26	At ease			5				5		6						6									3		2											5						5
B2.2_x26	At ease		3			6			4																												6
B3.3_x26	At ease																					5			3
B4.3_x26	At ease													2					6			5																5			6
B5.2_x26	At ease		3											5					3								3					6								6					3
B1.2_x16	Distressed																	6								5			2			1													4	4
B2.2_x16	Distressed		3														6																														4
B3.3_x16	Distressed	5		5			6	6			5				4			6			5							5								3		3					5				5		5
B4.3_x16	Distressed			2	4		7	5		5								6												5			5
B5.2_x16	Distressed																				3
B1.2_x20	Droopy				4									6																							6		6
B2.2_x20	Droopy				5		5			6												3				6	4	6	5										6	6						6
B3.3_x20	Droopy																									5
B4.3_x20	Droopy																																							5						5
B5.2_x20	Droopy
B1.2_x4	Happy		3																																			5					3
B2.2_x4	Happy																						5							7				5
B3.3_x4	Happy									5				2									4							5					3		6				5			6
B4.3_x4	Happy												6										4
B5.2_x4	Happy			4		6							5					6	6			6		4		3			3		2				3			5		5			5	5					6
B1.2_x5	Miserable																				7		4	4																	6					7		7
B2.2_x5	Miserable									3				3	6		7	7																											6	5
B3.3_x5	Miserable																																									3
B4.3_x5	Miserable										3	4																																			6
B5.2_x5	Miserable														4
B1.2_x1	Pleased											5			4																									6
B2.2_x1	Pleased																						5							6
B3.3_x1	Pleased																			2																								6		5		5
B4.3_x1	Pleased								5							6					6		4						5										5
B5.2_x1	Pleased																		4				5				5																5
B1.2_x7	Serene	6		4		6	5			4																				4					3
B2.2_x7	Serene			2																															3					5			5
B3.3_x7	Serene																									4
B4.3_x7	Serene																				6					6						7												6
B5.2_x7	Serene								5					4																				4
B1.2_x28	Tense												5				5												3																	3
B2.2_x28	Tense				6						4						5			4				5																								6
B3.3_x28	Tense	6		5		6	6		5		2				5		6	6	5		7			5			5		2	4			4			3		4		5							3	6	6
B4.3_x28	Tense	5					5	3							4			6						4	4		6	3					5		2	3	5								5				5
B5.2_x28	Tense	6			4						3				5		5			3															4				6							5	5
[truncated: 1 more columns]

## Sheet: MinS
B1.5_x3	Alarmed																5
B2.4_x3	Alarmed																6				3																6
B3.1_x3	Alarmed				4																															5
B4.5_x3	Alarmed		2
B5.4_x3	Alarmed
B1.5_x25	Angry
B2.4_x25	Angry																																													4
B3.1_x25	Angry											4
B4.5_x25	Angry																				4
B5.4_x25	Angry																					2
B1.5_x22	Aroused
B2.4_x22	Aroused																												5										5										7
B3.1_x22	Aroused				4					5															3
B4.5_x22	Aroused																												5
B5.4_x22	Aroused
B1.5_x24	Bored										4																				3	1
B2.4_x24	Bored											2
B3.1_x24	Bored																									5				2										6			3	5	6				6
B4.5_x24	Bored											3			6							3	3								4	5					5
B5.4_x24	Bored											4																	3				5			5												6
B1.5_x14	Calm																									6																4
B2.4_x14	Calm			3				4					5												4	5						7	5											6
B3.1_x14	Calm						6												4														5						6		5			6
B4.5_x14	Calm												6													5				4			4		2	4					6					7
B5.4_x14	Calm																																						6
B1.5_x19	Content									4																		4
B2.4_x19	Content	6		4			5	5	5	6				3											3					4											4	5
B3.1_x19	Content	4	3	3																4		5		6					2					4	5				6								5
B4.5_x19	Content			6	4																					4												4				4
B5.4_x19	Content																																						5
B1.5_x18	Delighted		3										6
B2.4_x18	Delighted	6			6					5												4								4								5	4	6								6
B3.1_x18	Delighted																			3															3			4										4
B4.5_x18	Delighted					6				4															3			3														4
B5.4_x18	Delighted
B1.5_x17	Depressed				6			5						5	4	5				4																5			5								2
B2.4_x17	Depressed																	6						4																			4		6	6
B3.1_x17	Depressed										3							6							4
B4.5_x17	Depressed						5				4							6	5	2
B5.4_x17	Depressed			4			6	5			4		4	5		6		7	5	5	7	5	5		2					6		4									7	3		6					7
B1.5_x9	Excited												6
B2.4_x9	Excited																											5	4					6						5
B3.1_x9	Excited																			3									3
B4.5_x9	Excited			5		6			5					3											3																							6
B5.4_x9	Excited
B1.5_x11	Frustrated																					3																										5
B2.4_x11	Frustrated															5											4
B3.1_x11	Frustrated											4									5				4			5												4		2			5
B4.5_x11	Frustrated														4	6	6				6		4	5										3					5	6			5		5		6
B5.4_x11	Frustrated																6							5								5														6
B1.5_x27	Glad												6																																		3
B2.4_x27	Glad				6																											7
B3.1_x27	Glad																							6								7	4															7
B4.5_x27	Glad				4								5																							4												6
B5.4_x27	Glad
B1.5_x23	Gloomy	6					6	4	5		3	6		3	5			6			7	4	5							4		4		4	5					5	6				5
B2.4_x23	Gloomy																	6																		4							5				2
B3.1_x23	Gloomy										5							6			3		5													5								5					5
B4.5_x23	Gloomy						6	5											5	4		4																						5
B5.4_x23	Gloomy		3	5	6			5				4	5		6	6		7			7	7			4	4	4	5						5	2			5		5		5		6	5			6
B1.5_x29	Others																5							6			4										7
B2.4_x29	Others																										6
B3.1_x29	Others																																												6
B4.5_x29	Others		4											4													6	6		7			5
B5.4_x29	Others																6							5											5
B1.5_x6	Relaxed								4	6															3	5																	4			4			4
B2.4_x6	Relaxed		4			6	5	5	4					4	5				5				3			5						7		4							5	5		5
B3.1_x6	Relaxed		3	5		6	6	3	5				5			5			4			5					7			5		7	5	5	5				6		6					5			4
B4.5_x6	Relaxed			3				4	4			4	6																								6				6					5
B5.4_x6	Relaxed								5																												5		5				5
B1.5_x2	Sad	6										6		4	3	5							4						3				4								5
B2.4_x2	Sad														5			6		4
B3.1_x2	Sad													3				6
B4.5_x2	Sad						7				2							6														2
B5.4_x2	Sad		4		6		6				6		5	5	6	6		7	5				5		5					5	3			3				5		4					4			7
B1.5_x12	Satisfied																																	3
B2.4_x12	Satisfied		4							3															3					4			5		2				4										7
B3.1_x12	Satisfied	4											6			5						5																								4
B4.5_x12	Satisfied									6																		3	5				4		4							5		6
B5.4_x12	Satisfied																											5															4
B1.5_x8	Sleepy					5																									3					5			6				6						5
B2.4_x8	Sleepy										3		4															4
B3.1_x8	Sleepy																						4							7
B4.5_x8	Sleepy	5																													4
B5.4_x8	Sleepy	6				6				6																					3					6							6				5		7
B1.5_x13	Tired					6	7		5		4					6		6	7	7		5	5			6		6	5	7	3	5	5	4	2			5	6	6		5	6	5	7			7
B2.4_x13	Tired										4	2			5				6									4			3
B3.1_x13	Tired																									4														6			5
B4.5_x13	Tired	5																					5								4	1
B5.4_x13	Tired	6		6		6				6		4							4	7						5							4			4		4									3		6
B1.5_x15	Afraid			3	6													6									5	6								4	7
B2.4_x15	Afraid																																				7										3
B3.1_x15	Afraid														4		5
B4.5_x15	Afraid
B5.4_x15	Afraid		3																														4								6					3
B1.5_x10	Annoyed
B2.4_x10	Annoyed											2																								5									5
B3.1_x10	Annoyed											3									5																					2
B4.5_x10	Annoyed															6	5				6			5										3					5				5		5		6		6
B5.4_x10	Annoyed					4											5												2
B1.5_x21	Astonished			2
B2.4_x21	Astonished																				2																										6	5
B3.1_x21	Astonished
B4.5_x21	Astonished																												4	3				5
B5.4_x21	Astonished
B1.5_x26	At ease		3							6															4
B2.4_x26	At ease		4			6			4							5			5			5	5			5							4								5	4		5
B3.1_x26	At ease	4				6	7	4	5							5								5			7							4			6	4			6					6
B4.5_x26	At ease							4	4			4										5				6	4									2		5						6
B5.4_x26	At ease																																				5
B1.5_x16	Distressed			4													5																											6
B2.4_x16	Distressed																7				2			5
B3.1_x16	Distressed									2					5								3					5
B4.5_x16	Distressed																6																							5					5				6
B5.4_x16	Distressed													5										5			4			6	1	2
B1.5_x20	Droopy																				6			6																5		4
B2.4_x20	Droopy										2									2
B3.1_x20	Droopy													4																							7
B4.5_x20	Droopy	5													3																						6
B5.4_x20	Droopy								4	5											7					5			4						2					6		5		5			6
B1.5_x4	Happy																																					4
B2.4_x4	Happy	5		6	5																								3						3			5		6								6
B3.1_x4	Happy					5			3				5				4										5					6						4									3	6
B4.5_x4	Happy					6																			3		5											5										5
B5.4_x4	Happy
B1.5_x5	Miserable	5					7					6							3	5				5					4	7															6			7
B2.4_x5	Miserable																			2				4																			5		6	5
B3.1_x5	Miserable													2												6
B4.5_x5	Miserable															6		6	5
B5.4_x5	Miserable				6		7	6			3				6					5			4					5						2							7				4	5
B1.5_x1	Pleased																																													5
B2.4_x1	Pleased															5						5												5															6
B3.1_x1	Pleased		3
B4.5_x1	Pleased				4					5				2
B5.4_x1	Pleased
B1.5_x7	Serene		4					3											4						2													6			6					6			4
B2.4_x7	Serene					6	7						7	5									5															5
B3.1_x7	Serene			4				3																													6						4
B4.5_x7	Serene																																		2						6					6
B5.4_x7	Serene	5							5																												6
B1.5_x28	Tense				6	6															5						5						5				6							6			5
B2.4_x28	Tense																6										6								5	5	7
B3.1_x28	Tense				5					6	4				5		5		2									6	2							5						4					5
B4.5_x28	Tense		3																	5				5															3	5			4				5		5
B5.4_x28	Tense																										5
[truncated: 1 more columns]

## Sheet: combined
	MAJF		MAJO		MAJS		MINF		MINO		MINS
	Each word avg intensity	Count of no	average intensity	Count of the no. of times	avg intensity	count of no of times	avg intensity	Count of no	avg intensity	count no	avg intensity	count no
Aroused	4.66667	15	4.22222	18	4.22222	8	4.57895	19	4.59091	22	4.85714	7
Astonished	4	7	5	5	4	4	4.52174	22	4.66667	5	3.85714	7
Excited	5.29231	65	5.01562	62	4.96774	29	5.05263	56	4.6875	48	4.64286	14
Delighted	5.42222	45	5.02	49	4.91667	36	4.76471	17	4.8	30	4.45	19
Happy	5.27692	65	4.92308	89	4.92308	47	4.75	23	4.625	32	4.69565	22
Alarmed	4.5	12	4.42857	7	5.16667	6	4.39474	38	4.47368	17	4.42857	7
Tense	5.20513	39	4.78261	21	4.72222	18	4.89796	95	4.64407	56	4.88235	34
Afraid	4	5	5.75	4	4.66667	9	4.6	25	3.93333	15	4.8	15
Angry	0	0	3.33333	3	7	1	4.8	5	4	3	3.5	4
Annoyed	4.66667	12	4.11111	9	4.85714	7	4.67742	30	4.78571	14	4.47368	19
Distressed	5.26316	19	4.90909	11	4.16667	6	4.74138	56	4.53125	31	4.47619	21
Frustrated	4.16667	12	4.25	8	5.66667	3	4.35897	38	4.38095	20	4.78571	28
Miserable	6	4	4.42857	7	5.14286	7	4.27273	11	5.15	20	5.06061	32
Sad	3	3	4.42857	7	5.45455	11	4.08333	12	5.03125	31	4.81579	37
Gloomy	4	7	4.42857	11	4.61111	18	5	21	5.02273	43	4.90323	61
Depressed	4.25	9	4.42857	4	5.33333	6	4.64286	14	4.54545	33	4.88372	43
Bored	5	16	4.42857	14	4.85714	21	4.6087	23	5.2	19	4.2	25
Droopy	5	1	4.42857	4	4.9	19	5.22222	9	5.27778	18	4.77273	21
Tired	4.8	20	4.42857	10	4.7931	27	4.33333	24	4.70968	31	5.05455	53
Serene	4.56757	37	4.42857	33	4.83636	52	4.75	8	4.6	19	4.875	23
Sleepy	4.76471	17	4.42857	5	4.96296	24	4.45455	11	4.88235	17	5.04762	19
Pleased	4.90323	31	4.42857	43	4.87234	45	4.78571	13	4.94737	19	4.44444	9
Content	5	43	4.42857	53	5.07547	50	4.65217	22	4.34615	26	4.4	29
Calm	5	48	4.42857	47	4.87097	56	4.73077	25	4.78788	32	5	25
Satisfied	5.10256	39	4.42857	38	4.7037	25	4.625	15	4.76471	17	4.3913	22
Glad	5.11111	18	4.42857	27	5	35	5	12	4.75	12	5.41667	12
Relaxed	5.18667	75	4.42857	65	4.8125	73	4.68	25	4.93939	32	4.85185	54
At ease	5.21429	56	4.42857	46	5	60	4.7	20	4.5	26	4.84211	37
Others	5.58333	12	4.42857	14	5.2	5	5.71429	20	5.3125	15	5.46667	15
