# Supplementary material for: Effects of affective priming through music on the use of emotion words
Source: PLoS One. 2019 Apr 16;14(4):e0214482. doi: 10.1371/journal.pone.0214482 (PMC6467386; doi:10.1371/journal.pone.0214482)
Supplement: S3 Dataset — (XLS) [file pone.0214482.s009.xls]

## Sheet: Ratings of 'other words'_Februa
	VALENCE
	Alert	Anticipative	Anxious	Bright	Busy	Cheerful	Comforted	Concentrated	Confused	Contemplative	Creative	Creeped out	Curious	Dancey	Deep in thought	Desperate	Down	Elated	Encouraged	Energetic	Focused	Heavy	Helplessness	Hesitation	Hurried	Indifferent	Interested	Intrigued	Irritated	Light hearted	Morbid	Motivated	Mysterious	Nervous	Occupied	On edge	Peaceful	Playful	Relieved	Rushed	Serious	Stressed	Surprised	Thinking	Unsatisfied	Upbeat	Worried	Neutral	Inspired
	2.5	3.7	6.6	3	6	1	1	2.5	6.8	6.3	1.4	6.9	6	2	6	7	7	1.1	1	1	1.1	3	7	6.4	6.6	6.5	1	2.3	7	1.7	6.2	1	6	6.3	6	6.3	1	6	1	6.6	6	7	6	6	6.6	2.9	7	6	2.1
	3.5	3	6	1	4	1	4	3	4	4	4	6	3	1	4	5	7	1	1	1	1	7	7	6	4.5	5	2	2	7	1	7	1	5	6	4.1	6	1	1	4.5	5.5	4	7	4	4	7	1	7	4	1
	6.2	3	6.2	1.8	5.1	1	1	3.4	3.8	3	1.7	6.3	1.9	1.2	1.9	4.1	5.1	1.1	1.1	1.1	1.9	4.9	6.6	4.2	6.1	4.2	1.8	1.7	6	2.6	2.8	2.2	1.4	5.1	4.3	4.4	1.1	1.1	1.1	5.8	4.2	5.3	1.9	3.6	4.9	1.5	4.6	4	1.1
	5.3	2.5	7	1	7	1.2	1.2	4.9	7	5.3	1.1	7	5.4	2.7	5.3	7	7	1.2	1.2	1.2	1.1	7	7	5.7	6	5.1	5.4	5.5	6.9	1.2	7	1.1	6	6.1	5.4	5.5	1.2	4.4	5.5	5.4	5.2	7	5.4	5.6	7	1.2	7	4.1	1.3
	5.2	3.8	6.2	1.5	5.3	1.8	1.6	3.5	6.9	5	2.3	6.1	2.7	3.2	5.4	6.7	7	1	1.5	1.5	3.5	6.3	7	6.4	6.4	5.7	1.2	1	6.1	2.7	6.9	1.2	5.6	7	2.9	2.1	1.2	2.4	3.4	4.9	5.3	6.7	5.7	4.5	6.5	2	6.7	5.8	1.9
	2.1	1.7	6	1.3	6.1	1.2	1	2.7	5.9	3.8	3.3	6.6	2.5	1.6	2.4	6.5	5.2	1.2	1.4	1.3	1.7	5.8	6.5	4	5.7	5.6	2.6	3.4	6	1.8	6.8	1.9	4	6.3	5.2	6.2	2	1.5	1.2	6.5	4.5	5.7	2.5	4	6	2.1	6	4.1	1.6
	1	3.3	6.3	1	5	1	1	2.5	5.7	4.3	4.4	4.7	1.8	3.7	6.2	4.1	7	1	1	1	1.8	6.8	7	6.7	6.3	4.4	2.6	3.3	6.7	2.5	6.5	1	6.7	6	5	5.7	1.5	5.2	1	6.6	3.9	7	6.1	2	7	3.5	6.7	5	2.5
	3.9	3.8	2.1	6.3	1.9	7	2	2.9	2.8	2.2	6.5	2.4	6	4	6.2	2.7	2.5	6.1	6.8	6.4	5.7	1.5	1.4	1.5	1.9	4.1	6.2	4.8	2	6	3.8	6.3	2.4	2.2	3.9	2.5	5.8	6	4.4	2.1	3.7	2.2	2.3	4.1	2	2.2	2.4	4	5.8
	1	2.8	5.3	1	4.9	1	2.2	4.8	5.7	4	2.1	6.4	1	5.3	1.4	5.9	4	1	1	1.2	1.6	6.1	6.5	4	5.4	6	1	1.3	6.1	1.3	4	1.2	5	4	4	5.6	1	2.1	4.9	5.8	4	5.5	4.6	1	6.2	1	4.9	4	1
	2	3	6	1	4	1	2	2	5	4	1	6	3	3	4	6	7	1	1	1	2	4	7	5	4	5	2	4	7	1	7	1	4	6	4	5	1	2	1	6	4	5	1	4	5	1	5	4	1
	4	2.1	5	1	4.2	1	1	1	6	4.3	1	7	2.9	4	4	6	6	1	1	1	4	4	5.7	4.9	4.1	5	1.7	2.6	5.7	1.7	7	1	4	5.3	4	4	1	2.4	1	5	4	7	4	4.1	6	1.7	5.8	4	1
	1.6	1.7	4.4	1.4	6	1	1.2	1	7	2.4	1	5	1.2	5.2	2.1	5.4	5.6	1.2	1.2	1.2	1.2	5.8	5.9	4.5	4.7	4.6	2.8	1.8	6.5	3.1	7	1	1.2	4.9	5.1	5	1	1.2	1.2	1.2	1.2	7	4.9	1	6.4	1	2.7	5.5	1
	3.9	3.5	5.5	2	4.5	1.5	1.5	2	6	1.5	1.5	6.5	2.5	4.5	3.9	6.5	6	1	1	1	1.5	5.5	7	5	5	4.1	2.5	2.5	6	3	6.5	1	4.1	5.5	5	6.5	1	4.5	3	5	2.5	6.5	3.9	3.9	4.5	2.5	5.5	3.9	1.5
Average	3.24615	2.91538	5.58462	1.79231	4.92308	1.59231	1.59231	2.78462	5.58462	3.85385	2.40769	5.91538	3.06923	3.18462	4.06154	5.60769	5.87692	1.45385	1.55385	1.53077	2.16154	5.20769	6.27692	4.94615	5.13077	5.02308	2.52308	2.78462	6.07692	2.27692	6.03846	1.60769	4.26154	5.43846	4.53077	4.98462	1.52308	3.06154	2.55385	5.10769	4.03846	6.06923	4.02308	3.67692	5.77692	1.81538	5.48462	4.49231	1.75385
1 is positive 7 negative
1 high arousal 7 low arousal
[truncated: 51 more columns]
