# Supplementary material for: Effects of affective priming through music on the use of emotion words
Source: PLoS One. 2019 Apr 16;14(4):e0214482. doi: 10.1371/journal.pone.0214482 (PMC6467386; doi:10.1371/journal.pone.0214482)
Supplement: S4 Dataset — (XLS) [file pone.0214482.s010.xls]

## Sheet: Picture rating survey_December 
	Q1	Q2	Q3	Q4	Q5	Q6	Q7	Q8	Q9	Q10	Q11	Q12	Q13	Q14	Q15	Q16	Q17	Q18	Q19	Q20	Q21	Q22	Q23	Q24	Q25	Q26	Q27	Q28	Q29	Q30
	4	2	5.5	2.3	2.2	5.5	2	2.2	2.6	2.1	4	2.6	4	3	1.7	4.1	2.8	1.7	2.5	5.4	3.3	4	3.6	1.2	4.4	2.1	3.6	3.7	2	4.4
	4	6	4	3	1.9	5	1	4	4.1	6.1	4	2	4.1	3	4	4.9	4	4	4	4	4	4.1	1	5	5.4	5	4.1	4	4	3.3
	4	4	4	4	4	4	4	4	4	4	3.5	4	4	4	4	4	4	4	4	4	4	4	4	4	4	4	4	4	4	4
	4	1.8	2	4.9	5.2	1.9	4	4	3.1	5	5	5.3	2.9	3	3	1	3.1	3.1	3.1	4	3.1	5	3.7	2.9	5.9	3.1	1	1	3.1	1
	4	3	5.1	4.6	3	4	2	2.9	3	3	1	4	3	3	4	5	2	3	2	3	3	4	4	1.4	2	2	5	4	4	3.1
	4	4	4	4	4	4	4	4	4	4	3.5	4	4	2.6	3	4	4	4	4	4	5.4	4	4	1	4	4	4	5.2	4.1	4
	4	3	4	5	4	4	4	4	4	4	4	4	4	4	4	4	4	4	4	4	4	4	5	5	4	2.8	4	5	3.4	3
	3.5	4.5	3	4.5	4.5	4	4	3	4	3.5	5	3.5	4	3.8	4.5	4.1	4.5	3.5	3.3	4.5	3.6	4.5	4.4	4.5	4	3.1	4.2	4.5	4.3	3.9
	3	1.9	5.1	4.1	3	5.8	1.9	3.1	2.6	2.1	2.9	4.3	5.1	3.2	3	2	2.2	4.1	4	4	3.1	6	6	4	3.9	1.9	4.4	5.8	3	2.9
	4	5	4	4	3	5	4	4	4.1	6.2	5.1	4	4	3	4	4	5	4	3	5	3	4	4	7	4	3	4	4.5	4	4
AVERAGE	3.85	3.52	4.07	4.04	3.48	4.32	3.09	3.52	3.55	4	3.8	3.77	3.91	3.26	3.52	3.71	3.56	3.54	3.39	4.19	3.65	4.36	3.97	3.6	4.16	3.1	3.83	4.17	3.59	3.36
TOTAL AVERAGE	STANDARD DEVIATION
3.72933	0.340182
